# Supplementary material for: Fabrication and Characterization of a Lead-Free Cesium Bismuth Iodide Perovskite through Antisolvent-Assisted Crystallization
Source: Nanomaterials (Basel). 2024 Apr 2;14(7):626. doi: 10.3390/nano14070626 (PMC11013909; doi:10.3390/nano14070626)
Supplement: Supplementary file 1 [file nanomaterials-14-00626-s001.zip]

Archive with 1 entries (1 files):
- nanomaterials-2920628-supplementary.docx
